# Supplementary material for: The cryo-electron microscopy supramolecular structure of the bacterial stressosome unveils its mechanism of activation
Source: Nat Commun. 2019 Jul 8;10:3005. doi: 10.1038/s41467-019-10782-0 (PMC6614362; doi:10.1038/s41467-019-10782-0)
Supplement: Supplementary file 3 — Source Data [file 41467_2019_10782_MOESM3_ESM.xlsx]

## Sheet: Figure 1A
Figure 1A

## Sheet: Sup Figure 3B
CFU	H2O2						H2O2 + iron
	1	2	3	mean	SEM	P	1	2	3	mean	SEM	P
WT	53.5545	44.7205	34.0659	44.1136	5.63404		30.7692	34.2282	26.3107	30.436	2.29165
delta R	19.0647	22.6875	16.4368	19.3963	1.81203	0.0196412	9.03101	15.2795	12.6768	12.3291	1.81214	0.00840059
delta R + R	42.7083	49.2537	37.6562	43.2061	3.35714	0.436057	26.1062	30.1613	30.3937	28.8871	1.39205	0.319045
delta R + Q	38.9189	26.8889	17.5188	27.7755	6.19357	0.00160711	9.26471	18.5496	12.6087	13.4743	2.71504	0.00926815
delta S	18.3553	20.814	12.5926	17.2539	2.43635	0.0119496	12.5166	15.7317	14.4211	14.2231	0.933396	0.00866703
delta S + S	35.8025	44.6281	38.2203	39.5503	2.63309	0.283239	30.1676	31.8812	33.3333	31.794	0.914907	0.341689
input HA RsbR
input Prli42 flag
output HA RsbR
output Prli42 flag
